# Supplementary material for: Reliable Modeling of Anharmonic Spectra Line-Shapes from VPT2 and Hybrid QM Models: IR Spectrum of Uracil as a Test Case
Source: J Phys Chem A. 2025 Jun 25;129(26):5860–80. doi: 10.1021/acs.jpca.5c02226 (PMC12235615; doi:10.1021/acs.jpca.5c02226)
Supplement: Supplementary file 2 [file jp5c02226_si_002.zip]

Archive with 1 entries (1 files):
- PES-PS_full_3Q_GVPT2.csv
