# Supplementary material for: Reliable Modeling of Anharmonic Spectra Line-Shapes from VPT2 and Hybrid QM Models: IR Spectrum of Uracil as a Test Case
Source: J Phys Chem A. 2025 Jun 25;129(26):5860–80. doi: 10.1021/acs.jpca.5c02226 (PMC12235615; doi:10.1021/acs.jpca.5c02226)
Supplement: Supplementary file 2 [file jp5c02226_si_002.zip › PES-PS_full_3Q_GVPT2.csv]

#IR Spectrum
# GVPT2//revDSD-PBEP86-D3(BJ)/jun-cc-pVTZ//B3PW91-D3(BJ)/jun-cc-pVTZ hybrid scheme: "PES+PS" 3 quanta Anharmonicity: full
#X-Axis: Frequency (cm-1)
#Y-Axis: Intensity (km.mol-1)
X	Y
145.1199	1.33360000
164.3397	0.20407700
289.1297	0.11219700
309.8801	0.16760300
328.9452	0.75914700
387.6522	19.95600000
391.4507	22.12200000
437.3428	0.00543029
456.0815	0.00538774
475.8676	0.03696150
496.7013	0.00983475
512.8489	18.25100000
529.1869	0.23710100
532.9378	5.63189000
538.0623	1.14367000
543.4251	40.78090000
548.9377	0.00211337
549.8301	4.44973000
564.4424	0.16677900
657.8828	0.71636100
658.9987	71.50880000
674.1153	0.00402564
677.4854	0.10461500
682.0645	2.02068000
683.2654	2.88379000
688.5204	1.07778000
693.6256	0.00330525
699.4868	2.79765000
699.5055	0.03292490
704.4825	0.32540700
711.5348	0.62490900
714.1834	0.00003680
718.4180	0.00005840
721.8883	10.38300000
726.9513	0.00090495
755.9304	2.63070000
756.5571	30.63890000
769.9460	0.02886750
776.3762	0.04146910
789.2569	1.83370000
803.5778	0.00383005
808.4720	0.24795600
810.0996	54.38800000
822.9398	0.02010590
824.3924	0.60169600
827.7328	0.00001100
834.2769	0.00041595
843.3492	0.00013821
845.3303	0.00027248
845.6564	0.00184309
857.0507	0.12602700
864.0210	0.00132449
864.6274	0.00112314
866.3477	0.07946950
880.8719	0.00251631
883.7591	0.00098581
884.2290	0.03851920
898.0939	0.00899533
902.3794	0.11008700
903.8299	0.04332700
906.4406	0.02116570
913.2590	0.00002530
920.8433	0.01389790
920.8913	0.07189600
921.1418	0.02469390
925.2445	0.00011343
927.2388	0.00628169
928.8807	0.07751710
929.7962	0.00138738
933.5409	0.00011523
935.0024	6.62569000
939.2193	0.17269000
943.1913	0.00071637
945.6689	0.00293596
954.2103	0.00514397
954.3038	9.90158000
954.6871	0.57467700
956.7249	0.00582674
958.9204	0.51092000
972.4047	0.00000058
973.5795	1.96047000
981.4652	4.52126000
989.1320	0.00144354
1011.8435	0.00001920
1026.0410	0.03948050
1029.4842	0.01770020
1042.2754	0.00039350
1046.2740	0.08440590
1048.1724	0.00033716
1048.3146	0.03593010
1048.9183	0.00149130
1049.0637	0.02556950
1050.2105	0.32158900
1052.5299	0.00014265
1054.7001	0.00791382
1062.4090	0.00006210
1065.2610	3.67845000
1065.7693	0.00001600
1067.4401	0.00020851
1069.2686	1.51004000
1071.0932	0.00036750
1071.2633	0.00105852
1072.4079	2.24388000
1073.1235	0.11088600
1074.2247	4.22265000
1078.9039	0.00426719
1083.5493	0.00009810
1083.9039	0.02961730
1084.4645	0.00040532
1087.0094	0.00001250
1089.9015	0.12732900
1090.0493	9.07925000
1090.7039	0.01453860
1091.0511	0.02167000
1094.0817	0.03676510
1096.6689	0.00233385
1098.5475	0.00485847
1098.9925	0.00045946
1099.9937	0.00004460
1103.0116	0.00112288
1104.0225	0.00714502
1106.4294	0.00541849
1108.7264	0.03868240
1109.5154	0.02815650
1112.5795	0.01487930
1113.7757	0.09867150
1118.6949	0.06969510
1119.4683	0.00050309
1123.4019	0.47316900
1125.7638	0.00287492
1139.9904	0.00014950
1141.2272	0.00470458
1144.3933	0.00336686
1145.2410	0.26594600
1147.7548	0.16314200
1151.5536	0.01918040
1154.7738	0.00289750
1161.3067	0.00030103
1169.2082	0.02454320
1170.9890	0.00041236
1174.3543	0.00003260
1178.4783	0.00002500
1180.9024	108.50900000
1190.9742	0.00002350
1193.0133	0.00484882
1193.9591	0.00055200
1194.9701	0.00174458
1195.7721	0.00540650
1198.6458	0.01232430
1199.4087	3.58374000
1199.7095	0.03147430
1202.9978	3.32278000
1209.4647	0.01548610
1212.1107	0.00002910
1212.5060	0.00001580
1214.7450	0.00338949
1216.2816	0.12104600
1216.9653	0.01001800
1217.1633	0.00006950
1217.4570	0.00006500
1223.1066	0.01269210
1224.6571	0.10104100
1230.7243	0.00179553
1231.4247	0.00002910
1234.2643	0.00379285
1234.5654	0.00004100
1235.6946	0.00003380
1235.8155	0.01272770
1243.9265	0.51200600
1244.3048	0.04599450
1246.5685	0.00062951
1249.7856	0.00001650
1250.4116	0.02343690
1253.5702	0.00005980
1253.9715	0.00002040
1257.1138	0.00129963
1257.5332	0.00745400
1257.7550	0.01083570
1263.0460	5.06191000
1263.7666	0.00005840
1266.4313	0.00441794
1268.8240	0.01079780
1268.9244	0.00070011
1269.0153	0.00053044
1272.4340	0.00015852
1272.6142	0.00001190
1273.3408	0.24338500
1275.6793	0.00054235
1278.2334	0.00162748
1283.3441	0.00281315
1284.2759	0.00176989
1286.2525	0.00162764
1289.0810	0.00000434
1289.1107	0.00022643
1289.8167	0.00019933
1290.8230	0.00203245
1291.9932	0.00134653
1293.8324	0.00310834
1295.8971	0.16621200
1296.1864	0.00563905
1297.1816	0.00561317
1299.1963	1.25667000
1303.4916	0.00176289
1305.5460	0.00014026
1306.1769	0.00012147
1308.0095	4.32367000
1309.1516	0.00000965
1310.2594	0.00035431
1310.6309	0.00082040
1312.5252	0.00003090
1314.3413	0.00000027
1314.4956	0.87979700
1315.1920	0.00155363
1318.5826	0.02115900
1320.2421	0.00538388
1321.8602	0.03834120
1322.7428	0.00000458
1324.0703	0.01274520
1324.1394	0.01491550
1328.6292	0.00055297
1330.5899	0.00000273
1335.1678	0.00012885
1338.1632	0.00041676
1338.4089	0.01059910
1338.7632	0.00108688
1339.7735	0.90965100
1343.5799	0.02347040
1343.7754	0.00027733
1344.9850	0.00001050
1345.5678	0.00006970
1346.0476	0.00008090
1349.2278	0.00019901
1349.9220	0.22936700
1350.2675	0.00509092
1354.7734	0.12607900
1355.5430	0.00640063
1358.8391	0.01060020
1359.0094	0.01035530
1359.3029	5.48535000
1362.3994	0.26393900
1362.5259	0.00293976
1363.9613	0.31203800
1364.1584	0.00127920
1368.3599	0.00024736
1369.9824	0.00068865
1370.7805	0.02868420
1375.7208	0.02503770
1378.0312	0.04073840
1379.0131	0.11657000
1379.5689	36.21440000
1381.1356	0.04154620
1384.8331	5.69762000
1397.2771	0.00593011
1397.9802	70.96060000
1400.7966	0.02135930
1403.7889	17.70180000
1407.8562	0.01482380
1411.6116	0.13836300
1414.8072	0.04971360
1416.5524	0.00002410
1418.6831	0.00023410
1419.3847	0.65486600
1420.5767	0.15488300
1421.2715	0.00998634
1422.1501	1.24481000
1429.5320	0.00861978
1431.6728	0.00003220
1433.9206	0.00355088
1433.9523	0.01031060
1436.2539	0.06919370
1437.8697	0.00000890
1438.1694	0.01088590
1438.4817	0.00163781
1439.4729	0.00003550
1440.4812	0.00000203
1441.9359	0.00030912
1442.1516	0.89546400
1442.2036	0.00057002
1446.8394	0.00036464
1448.8953	0.02257260
1449.4141	0.00395824
1452.2548	0.00363002
1454.3613	14.65440000
1456.1884	0.02027240
1456.5713	0.00421160
1456.7574	0.00443826
1457.9092	0.00000473
1459.6840	0.00000168
1459.7970	0.00078828
1459.9865	0.00006930
1462.5541	0.00108331
1462.9211	0.00003950
1464.7204	0.00000000
1467.3025	0.01793910
1467.6307	0.25663400
1468.5001	50.67240000
1469.3963	0.00181042
1471.4762	0.00132737
1471.4937	0.13843300
1471.6451	0.34509000
1472.4179	0.00005050
1472.8643	5.42287000
1473.3816	0.10332500
1474.2647	0.06150610
1475.0452	0.00107677
1475.1776	0.19595300
1478.5017	0.00012212
1480.4422	17.10360000
1481.4434	0.00007100
1481.9580	0.00001590
1483.9986	0.00008030
1484.5700	0.01638900
1485.0360	0.00023997
1487.4003	0.02327360
1488.0249	0.24447300
1489.7494	0.43651800
1489.8360	1.33600000
1490.8423	0.09536990
1491.3509	0.00000002
1491.9702	0.12964800
1493.6370	13.63360000
1493.7396	0.19700500
1494.2327	0.00366908
1494.4854	2.41367000
1495.6225	0.00034839
1495.6730	0.00000302
1497.6429	0.81777500
1499.3944	0.00007710
1500.0050	0.00000051
1500.3288	0.02768500
1503.2906	1.04793000
1504.6589	0.00361650
1505.2694	0.00027830
1505.3035	0.00008280
1507.9354	0.01275500
1508.8665	0.01875950
1509.1180	0.00116021
1509.3823	1.20107000
1509.4834	0.06912210
1512.2100	0.00945181
1513.0470	0.00054588
1514.7822	4.67369000
1515.1450	0.01585380
1515.9897	10.59080000
1516.6304	0.00030038
1516.9895	0.06003640
1517.6496	0.00008640
1520.2660	0.00565767
1520.8721	0.00008800
1521.6068	2.98182000
1522.9041	0.00003900
1524.4339	0.00020831
1525.9579	0.00005230
1528.2785	0.00002490
1528.2931	0.01061800
1528.8835	0.02146410
1529.4748	0.00491260
1530.0643	0.00118561
1530.6354	0.43714400
1532.4864	0.44378300
1533.7858	0.03734410
1535.7882	0.00009520
1538.2161	0.00016023
1539.0914	0.02513190
1539.5763	0.00316159
1540.3834	0.00005450
1541.2507	0.01835290
1543.4703	0.03014090
1544.6461	0.00000062
1548.0581	0.00152445
1558.6324	0.01299510
1560.0736	0.00000001
1561.3615	0.00663156
1563.8586	0.03890300
1566.3183	0.00000538
1566.5896	0.00121855
1566.5903	0.16814200
1568.8951	0.36832700
1569.1717	0.01234330
1570.0953	0.00070822
1576.1302	0.01058530
1579.9038	0.00002500
1580.0673	0.00165459
1581.5268	0.00000157
1582.0526	0.00000248
1583.6745	0.01992740
1584.5635	0.13184400
1584.6760	0.00453952
1585.9233	0.01407570
1586.1368	0.00404850
1586.7011	0.00040793
1588.6300	0.00523206
1590.0337	0.00011291
1593.7384	0.00002310
1594.8626	0.43018900
1595.3546	0.02699860
1596.4071	0.00072861
1600.1343	0.00003580
1601.2144	0.00003620
1602.0124	0.00156673
1602.4663	0.01451280
1603.2439	0.00002170
1604.6329	0.00246219
1606.5152	0.00895831
1607.2073	3.20204000
1607.6535	0.00893130
1609.6836	0.00000899
1612.1960	0.00037716
1614.0842	0.00005740
1614.2769	0.00001820
1615.1449	0.00039872
1616.4923	0.00303329
1616.7420	0.04713030
1619.0733	1.08873000
1619.4425	0.00000208
1619.5063	0.00000645
1620.0254	0.05820050
1620.5956	0.00007810
1621.0001	0.29916200
1621.2974	0.00185112
1624.3321	0.00009760
1625.0022	0.01897720
1625.3931	0.01474460
1625.9993	0.44038900
1626.6851	0.04699770
1627.1010	0.05463780
1629.1008	0.17599500
1632.2811	0.00000236
1634.0128	0.00003320
1635.0113	0.00024922
1635.1249	0.03372550
1635.8582	0.00026158
1636.2544	0.01768880
1637.8060	0.00005910
1637.8573	0.00001580
1639.9454	0.02336040
1640.2493	0.01036040
1641.5941	0.01483670
1641.7560	0.00126186
1642.3912	0.00000343
1644.3102	0.01385960
1644.5663	0.02227890
1648.3681	0.00111037
1648.4985	0.01357720
1648.4986	0.02834540
1649.7460	1.30475000
1650.4650	43.35490000
1653.2021	0.00031972
1653.6579	0.00025600
1653.7879	0.00000035
1654.0665	0.00001580
1656.8695	0.00000487
1657.8950	0.16686500
1657.9865	0.00269109
1658.2264	0.06222340
1658.3168	0.27805400
1659.7989	0.27210800
1660.2193	0.00129271
1660.5913	0.00005280
1661.7558	0.00001500
1662.8166	1.14904000
1663.2665	0.08372140
1663.4124	0.00000421
1663.7461	0.02091690
1666.5747	0.00097426
1666.8008	0.04758600
1666.8568	0.05751250
1669.2804	0.09086090
1671.5421	0.00260442
1672.6159	0.00007740
1674.3221	0.00475442
1674.9957	0.00105545
1675.2486	0.00735614
1677.0799	0.00000031
1677.3025	0.00106361
1678.5243	0.00007080
1679.3296	0.00001060
1679.4190	0.73149300
1679.8575	0.00014190
1680.4867	0.01173170
1681.1630	1.03209000
1683.4237	0.24163700
1684.4305	0.02378050
1684.9625	0.00004750
1686.2478	0.03315880
1686.6155	0.00000603
1688.1715	0.00000223
1688.2563	0.00001060
1689.2808	0.06476310
1689.8622	0.00316261
1693.2561	0.24046700
1693.3724	0.00547456
1695.3521	0.00000004
1695.5821	10.58850000
1695.6012	0.01087800
1695.9723	0.00313118
1697.7658	0.22825600
1698.1984	0.00000060
1698.2305	0.00714353
1698.7198	2.02269000
1700.7623	0.00557729
1701.7981	0.14746900
1703.7310	0.68279100
1704.9508	0.00006160
1706.2813	166.54700000
1707.9970	0.00000444
1709.1009	0.00000806
1709.7438	0.00028767
1711.9938	0.00022598
1712.1339	0.00048091
1713.2376	0.02703460
1713.4339	0.21758300
1714.6004	3.18916000
1715.0492	1.17839000
1715.4174	0.87100400
1717.0026	17.15640000
1719.4580	0.00650833
1720.4147	0.12019600
1721.6254	10.76100000
1724.0789	0.09928000
1727.5194	18.08040000
1728.0801	0.00000340
1728.6355	0.00000067
1729.0772	0.00385914
1729.3771	0.00036006
1730.5581	0.00000651
1730.8574	0.00004880
1731.2515	0.00000000
1731.8870	0.00004500
1732.3772	98.20590000
1732.6756	0.00025704
1733.2635	0.00039716
1734.3484	3.30388000
1734.8731	0.00983387
1735.2321	0.02525580
1736.8297	14.62270000
1736.9058	0.95057900
1737.4006	0.34804300
1738.3177	5.35632000
1738.8021	0.00016166
1740.2380	0.45563300
1741.8443	43.06640000
1743.1974	0.00008040
1743.3234	0.00370657
1743.7017	2.18504000
1745.1969	1.11584000
1746.3398	0.79128900
1747.3588	0.00004830
1748.1624	0.60072000
1748.6100	0.00001810
1749.0825	0.00000573
1749.6233	0.00003260
1749.6670	0.00111088
1751.3190	0.00102674
1753.5208	0.00002110
1754.9931	0.00000227
1755.0662	0.01491800
1755.2330	0.17397500
1757.0129	184.94600000
1757.3832	6.71312000
1758.9593	1.22146000
1759.5109	0.00002150
1762.0264	2.29319000
1762.2681	7.64409000
1763.2468	0.00069759
1763.3462	17.39020000
1763.9655	0.00070273
1766.2259	64.48010000
1766.7882	0.86529300
1767.5994	0.00006890
1768.0943	23.28780000
1768.3168	20.70760000
1768.7277	0.00000326
1769.7199	0.00005330
1770.2064	55.58980000
1771.3153	0.00134976
1771.5359	0.00011078
1772.4884	0.00000123
1774.2234	49.30650000
1775.2766	0.00482181
1777.1159	250.89800000
1778.6710	0.89470600
1780.1687	17.66620000
1781.2626	252.13100000
1781.6040	3.28461000
1781.8723	0.00005020
1783.6793	0.00000922
1784.1760	0.00129002
1785.4941	0.00049768
1786.0125	6.97724000
1786.2871	0.00605595
1788.2917	0.00000510
1789.2046	0.00037872
1790.0975	0.00001830
1792.6088	0.00001300
1793.2765	0.00502999
1793.3605	0.01699780
1798.5147	0.03458730
1799.3585	0.03406300
1801.6172	0.01642660
1803.3823	0.00730905
1803.6877	5.98262000
1804.3618	0.00000482
1805.9744	0.00001020
1808.0164	0.00000542
1808.0803	0.10261700
1810.3360	0.00687509
1811.2666	0.00000007
1811.9259	0.21060800
1812.4512	0.09636340
1814.2462	0.00003110
1818.0306	1.35820000
1819.6147	0.00108463
1823.0057	0.00000069
1823.6777	0.00043567
1823.8325	0.00009110
1826.6851	1.07002000
1827.0649	0.01148100
1827.3792	0.00001040
1828.0996	0.00004860
1829.9636	0.00000070
1830.6759	0.05973060
1832.2769	1.46525000
1833.1160	0.00094720
1835.7873	0.00000262
1836.3457	0.14662200
1837.9785	0.28266300
1838.2442	0.00000000
1840.7518	0.00002280
1841.7186	0.00186806
1842.2739	0.04212740
1843.9061	0.00680787
1844.1447	0.00036865
1844.2739	0.00029554
1844.7741	0.14971400
1846.1090	0.00000026
1846.4863	0.03628350
1847.6616	0.00000052
1849.3668	0.05908030
1849.9481	0.00614238
1854.4179	0.03197600
1854.8523	0.09408670
1855.1530	0.10022800
1855.9336	0.07195860
1856.5005	0.21337100
1856.6567	0.00000927
1857.7278	0.00720096
1857.7931	0.00002250
1857.8048	0.00043355
1858.1239	0.00000193
1858.5716	0.00000855
1861.2775	0.00000022
1861.7330	0.00036458
1862.0090	0.00000001
1862.0498	0.01091920
1862.4573	0.01213260
1863.1585	0.00306867
1863.4619	0.01365770
1863.7773	0.00545650
1864.1601	0.00044862
1864.8684	0.00059842
1864.8782	0.00000030
1865.9008	0.09561760
1866.1835	0.00001510
1867.2567	0.00006290
1868.0968	0.26387500
1869.7495	0.00042353
1871.1905	0.00196429
1872.2560	0.06510860
1872.3616	2.58034000
1873.1441	0.39782300
1874.3979	0.32779500
1876.4663	0.42995100
1876.7207	0.00000042
1877.0064	0.31001700
1877.8580	0.00000022
1879.4487	0.00002490
1880.0471	0.01794330
1880.1995	0.00000002
1880.5704	0.00000427
1880.9883	0.00000429
1881.6402	0.02781030
1882.3448	0.00073451
1882.4903	0.00002270
1882.6763	0.00014108
1883.0546	0.00008310
1883.7030	0.00009150
1883.8318	0.00684745
1885.8608	0.00053124
1886.0365	0.00002980
1887.4548	0.19060600
1887.8171	0.00000028
1888.6287	0.00111028
1888.6816	0.00018440
1889.9992	0.05961260
1890.1676	0.01005470
1891.1765	0.00071007
1894.5634	0.37690000
1895.3798	0.42473200
1895.5978	0.00417355
1895.9447	0.08114740
1896.1341	0.02482580
1896.3932	3.75642000
1897.5371	0.00266949
1897.8975	0.00001060
1898.1153	0.03094300
1898.3085	0.00070707
1898.4743	0.00003320
1899.0459	0.00000685
1899.1664	0.02604740
1899.6711	0.00000603
1899.7036	0.02661270
1899.8123	0.03090040
1900.6652	0.00000018
1902.6548	0.00033499
1904.2500	0.00000162
1904.3758	0.00925042
1904.4118	0.00439424
1904.6393	0.00000911
1905.3641	0.00155295
1905.6148	0.00000776
1905.6690	0.20866200
1905.9451	0.00050500
1906.3391	0.00000125
1906.4707	3.80273000
1906.9742	0.01121510
1907.2403	1.92736000
1907.4237	0.06006260
1908.9347	0.00090637
1908.9872	0.00001090
1909.7084	0.01051360
1910.2985	0.00001780
1910.4699	0.00006010
1911.4159	0.00240020
1912.9975	0.00013717
1913.3381	0.00013608
1913.8361	0.30899800
1914.2213	1.64793000
1915.5608	0.00178241
1915.6309	0.00269682
1916.7762	0.58247100
1917.6394	0.00566843
1917.9879	0.00429072
1918.3169	0.01269350
1918.3931	0.00000027
1919.1080	0.53465300
1920.2539	0.01480550
1921.5529	0.00557092
1922.6855	0.00379078
1922.8832	0.00034002
1923.1387	0.01096590
1924.7256	0.00004570
1926.9778	0.00003070
1927.6214	0.00239069
1928.8763	0.00000305
1929.1813	0.31720200
1930.3719	0.13743200
1931.2906	0.00000332
1931.3787	0.07794660
1931.8952	0.00006980
1932.7032	0.00009720
1933.1134	5.80364000
1934.2251	0.00000041
1934.7394	0.00286271
1935.6825	0.14629900
1936.4845	0.01279890
1937.6447	0.86804300
1937.8909	0.00031300
1938.3523	0.01742940
1939.0624	0.00124123
1939.5982	0.00000936
1939.6642	0.00039926
1942.0256	0.02752610
1942.9553	0.00031057
1944.0120	0.90474600
1946.5591	0.04978210
1948.3998	0.23091300
1951.3250	0.00032377
1952.5101	0.00724286
1953.0125	0.01022420
1953.2574	0.00373873
1953.8643	0.00557196
1954.3330	0.00000447
1954.8053	0.00431733
1955.4026	0.02833130
1955.4371	0.00000817
1957.5535	0.00054477
1957.9126	0.02825290
1958.8902	0.18812500
1960.3466	0.00463723
1960.4934	0.00027737
1961.1192	0.00129672
1962.1456	0.00540472
1966.5114	0.00033959
1969.0979	0.00142102
1969.9905	0.00457173
1970.2625	0.18801000
1971.9297	0.00196440
1973.7571	0.00351569
1974.3152	0.00003680
1974.5822	0.00004110
1977.4848	0.00020411
1977.7424	0.00359760
1977.8102	0.00064658
1979.6466	0.00174518
1981.2633	0.13554500
1981.7925	0.00024915
1983.6580	0.13324100
1984.3751	0.00004890
1985.6514	0.00507409
1986.1299	0.00004240
1990.7080	0.03631300
1991.1556	0.01543050
1992.1499	0.02117270
1993.4731	0.00043855
1993.9819	0.01014150
1994.1888	0.00001030
1994.3349	0.00059320
1995.9190	0.00003090
1996.1801	0.00048597
1998.6762	0.00010768
1999.7218	0.00001190
2000.2713	0.00000118
2002.5152	0.00002560
2002.8937	0.02084800
2004.3120	0.02513950
2004.4566	0.01603570
2004.7319	0.00109590
2005.3546	0.00015241
2006.5899	0.12175000
2006.6433	0.00007250
2006.8728	0.03590150
2007.1322	0.00027589
2007.3381	0.00029330
2008.0070	0.00268305
2008.3056	0.02512490
2009.9995	0.00008830
2010.6650	0.00003640
2011.6708	0.00723007
2012.6039	0.00049587
2014.2211	0.00032725
2014.2725	0.00651232
2015.4517	0.00022964
2016.7017	0.00202603
2016.8326	0.00002930
2016.9760	0.00003540
2017.7873	0.03036170
2019.1852	0.00000248
2020.6059	0.00078240
2020.8047	0.00000383
2021.3318	0.00195303
2021.6387	0.00321998
2022.4869	0.00003490
2022.5451	0.00827286
2024.9807	0.03241750
2025.0518	0.00412260
2025.4638	0.00001450
2025.7621	0.00790730
2026.0023	0.00032301
2026.0345	0.73572200
2027.1015	0.00010238
2027.1703	0.01349040
2027.3552	0.00455857
2027.8529	0.00483740
2028.6237	0.00000007
2029.4392	0.00000134
2029.9465	0.01165200
2030.8986	0.00000645
2031.4776	0.00011870
2031.9750	0.00069716
2032.6460	0.00011018
2032.7309	0.00307436
2032.9622	0.03746220
2033.6028	0.00206629
2034.6655	0.00369624
2035.3033	0.00000085
2035.7070	0.00130027
2036.8593	0.00073567
2038.3781	0.00963735
2038.4708	0.00265899
2039.5999	0.00009590
2041.0849	0.00023508
2043.2391	0.00207088
2043.8828	0.02586780
2044.2607	0.00161841
2045.8262	0.00020619
2046.4470	0.02261890
2046.4640	0.00036898
2048.3458	0.00004140
2048.9560	0.00067700
2049.1703	0.00693289
2050.3465	0.05546100
2050.4116	0.00217365
2050.5877	0.00000008
2050.8594	0.05751060
2051.0629	0.00211507
2051.3959	0.00000021
2051.4229	0.00189534
2051.5765	0.06607220
2053.6659	0.00089538
2054.9965	0.00379739
2056.1214	0.00008570
2057.9715	0.00022085
2058.2354	0.00153178
2058.3192	0.00000164
2058.3247	0.00030662
2059.1274	0.00021785
2059.3055	0.00000574
2060.1691	0.01151950
2060.6421	0.00129403
2060.7928	0.03354270
2062.1416	0.00000031
2062.3714	0.00002260
2062.7198	0.00333545
2062.7531	0.00674959
2063.7127	0.00008240
2064.4962	0.00073801
2065.6492	0.00788540
2066.1516	0.00679989
2067.2915	0.00001910
2067.5379	0.00264468
2067.9509	0.00971503
2068.4303	0.00104724
2069.1536	0.00318462
2069.5034	0.00221200
2069.9387	0.00000149
2070.0684	0.00056165
2070.5976	0.00424901
2070.9866	0.00118810
2071.6078	0.00010080
2071.7308	0.00405591
2073.4751	0.00026808
2073.5003	0.00114113
2073.9160	0.00088704
2074.4699	0.00060436
2075.7214	0.00004480
2075.7348	0.00286935
2077.8111	0.00004000
2077.8335	0.00033625
2078.6540	0.00028679
2078.8445	0.00000042
2078.9564	0.00001130
2080.9728	0.00216131
2081.3855	0.05823960
2081.4291	0.00848723
2082.2761	0.00000838
2082.4849	0.00091764
2082.6150	0.00001260
2084.2517	0.02727580
2084.3436	0.00028433
2084.5135	0.01629200
2084.6143	0.00217809
2084.9659	0.00012030
2087.8690	0.00003520
2087.9348	0.00151487
2088.4117	0.00004560
2091.5450	0.00158993
2092.9552	0.00025603
2093.1404	0.00000016
2094.5740	0.00017959
2094.6999	0.00122741
2096.4460	0.00000291
2097.4044	0.00057930
2097.7660	0.00067194
2099.8172	0.00175228
2100.0786	0.00001470
2100.1901	0.02502180
2101.0986	0.00133130
2101.3709	0.00019243
2101.9974	0.00080292
2103.1327	0.00206943
2103.3463	0.00000014
2103.6220	0.00000054
2103.7606	0.00010218
2104.1764	0.00361137
2104.6547	0.00615669
2104.8831	0.00382285
2104.8954	0.00002030
2105.7887	0.00018716
2106.6708	0.00016663
2107.5872	0.00180571
2107.6550	0.00556469
2108.5942	0.00005950
2109.9993	0.00185968
2111.2277	0.00001630
2111.3941	0.01905210
2112.3815	0.00005700
2112.3929	0.00004480
2113.3423	0.00000060
2113.8813	0.00039220
2113.9705	0.00004320
2114.6956	0.00000539
2114.8071	0.00313744
2115.0594	0.00000292
2118.2513	0.00000124
2118.8858	0.00000350
2120.2970	0.00296137
2120.3631	0.00555157
2120.5322	0.00015461
2121.6872	0.00313328
2122.5436	0.00201290
2122.5812	0.00362550
2123.2347	0.00502715
2123.3911	0.00004640
2123.8278	0.00003490
2124.4025	0.21879400
2124.9177	0.01984920
2125.0080	0.00010884
2125.7015	0.00023735
2128.1954	0.00008560
2129.0595	0.00000843
2129.6971	0.00032249
2129.8354	0.00000000
2129.8827	0.00108092
2130.9137	0.00015886
2131.1145	0.00977523
2132.3479	0.00005940
2132.7518	0.00113806
2133.2063	0.00003950
2133.2956	0.00000144
2134.4574	0.00001520
2136.1473	0.00000412
2136.3946	0.04404830
2137.2125	0.00001820
2137.6253	0.00021854
2137.9519	0.00592992
2138.9324	0.00138999
2139.7138	0.00001320
2140.8421	0.00021961
2142.3333	0.53995600
2142.5814	0.00610776
2143.7805	0.00316088
2143.8497	0.00118643
2143.9639	0.00043436
2144.2342	0.17650200
2146.9609	0.00000086
2148.7314	0.00036122
2148.9069	0.00421151
2149.3932	0.00002290
2149.8340	0.00008140
2149.8970	0.00008610
2150.1519	0.00000380
2150.6106	0.00000627
2151.6522	0.00017002
2151.8238	0.00065341
2153.6005	0.00314131
2154.0441	0.00012401
2154.0862	0.01494880
2154.3413	0.17940000
2154.6186	0.00005970
2154.8210	0.02356090
2154.9060	0.02201210
2155.2359	0.00013772
2155.3078	0.00006190
2157.2027	0.03974410
2157.9490	0.00085396
2159.0458	0.00576969
2160.2491	0.00004260
2160.3486	0.04831630
2161.9158	0.00095246
2162.3511	0.40344100
2162.4650	0.24390700
2162.5050	0.00395999
2162.7904	0.00006210
2162.9382	0.00022102
2163.7071	0.00037973
2164.4552	0.00367818
2165.8328	0.00073491
2167.5038	0.02951140
2167.8227	0.00295510
2168.8524	0.00000812
2169.1510	0.00006200
2169.2271	0.05790910
2169.3737	0.00060709
2169.4104	0.00009900
2169.6666	0.00102906
2170.1444	0.00000338
2170.4654	0.00005890
2172.4684	0.00000225
2173.4203	0.00014737
2173.7125	0.00000776
2173.7236	0.00017791
2174.8283	0.00023618
2176.1798	0.00068582
2177.1505	0.00011853
2177.3183	0.00456622
2177.7476	0.00914824
2177.9502	0.00154618
2178.3750	0.00003780
2179.3801	0.00211921
2179.9405	0.00077133
2180.4760	0.00000157
2181.1996	0.00006320
2182.7978	0.01855330
2183.5218	0.00361145
2183.6188	0.00539894
2183.9793	0.00105932
2185.1282	0.00290228
2187.7609	0.00000192
2188.4405	0.00002060
2188.7497	0.08052030
2189.7981	0.00000066
2191.3190	0.00166286
2191.3976	0.00000090
2191.5102	0.00356939
2193.0790	0.03864470
2193.2727	0.00662543
2193.2831	0.00019382
2193.4948	0.00445306
2193.8380	0.00041491
2196.6482	0.00008530
2196.7723	0.00001290
2200.1028	0.00002070
2200.8159	0.01845580
2201.3723	0.10619500
2202.0292	0.00348404
2202.6726	0.00221088
2205.3066	0.00049947
2207.3853	0.01216680
2209.2980	0.00097271
2210.6467	0.00037859
2212.8441	0.00004800
2213.0072	0.00000208
2214.1631	0.00176861
2214.6378	0.02268130
2214.9081	0.00001210
2216.6875	0.00345278
2217.0574	0.00267515
2218.3905	0.00224519
2221.3389	0.00029854
2221.8558	0.00000188
2222.6981	0.00008790
2225.1136	0.00732853
2226.3810	0.00052762
2227.5856	0.00744686
2227.6381	0.00019393
2228.9761	0.00001770
2229.2577	0.00013264
2229.7317	0.00000070
2231.0281	0.12018900
2231.4932	0.00000025
2231.5215	0.00090808
2231.7576	0.00160414
2232.8495	0.00023319
2234.2603	0.01127910
2235.3606	0.00000816
2236.1336	0.00000736
2236.5462	0.00005760
2238.3008	0.00271572
2239.7118	0.00002110
2239.9877	0.00975705
2240.8873	0.00025744
2241.2162	0.00020709
2243.5500	0.00403756
2245.0328	0.00017528
2245.7984	0.00000806
2246.4375	0.00005220
2246.7173	0.00000038
2248.2940	0.00087728
2249.3755	0.00581156
2250.2604	0.00147681
2250.3548	0.00351774
2250.6106	0.00014096
2251.3779	0.00021527
2252.0845	0.01381740
2253.3562	0.00681222
2253.5971	0.02283770
2253.9474	0.00006120
2254.0441	0.00012739
2254.2727	0.00440292
2254.6555	0.00000723
2255.7211	0.13972700
2255.7764	0.00001700
2257.5095	0.00769352
2258.0955	0.00619392
2259.2000	0.00178934
2260.2433	0.03556330
2260.3079	0.00063268
2260.8471	0.00205931
2262.8822	0.00053793
2262.9780	0.00049632
2263.7158	0.00000227
2263.8654	0.00026649
2263.9213	0.00854935
2265.0313	0.00000272
2265.2919	0.00001300
2266.9380	0.00198526
2267.2116	0.01071890
2267.7869	0.00000015
2267.9014	0.00000689
2269.1031	0.00029462
2269.3691	0.00006310
2269.5522	0.00007260
2270.1353	0.00000962
2271.2458	0.00039786
2272.4198	0.03973010
2272.7635	0.00006360
2272.8288	0.01976710
2272.8747	0.00190071
2273.0889	0.00297950
2273.0976	0.00000420
2274.3741	0.00145285
2275.5725	0.00003220
2276.2342	0.03747720
2276.3886	0.00013642
2276.4604	0.00004720
2277.0499	0.00790945
2277.4025	0.00881055
2278.4385	0.00404535
2279.1963	0.00154973
2279.4770	0.00119544
2279.5609	0.01084350
2279.7466	0.00020440
2279.8905	0.00000749
2280.0173	0.00000084
2280.3909	0.00677319
2281.3582	0.00210605
2281.3631	0.00239130
2281.6853	0.00156111
2281.8118	1.14270000
2282.7588	0.08428370
2283.1608	0.00129685
2283.4808	0.00000212
2283.5484	0.00032711
2283.8302	0.00642137
2284.3903	0.00000469
2285.8266	0.00023056
2286.0867	0.00458256
2286.7440	0.00001420
2287.0125	0.00001430
2287.0942	0.00025837
2287.9089	0.00003340
2288.0374	0.00067218
2288.2975	0.00006350
2288.7292	0.00000256
2289.3201	0.00000171
2289.7182	0.00002830
2289.9570	0.00001890
2290.1217	0.00117081
2291.3034	0.00009730
2291.4406	0.00748807
2291.9617	0.00325817
2292.9290	0.00101868
2294.1674	0.03417540
2294.8585	0.00238041
2295.4743	0.00513604
2296.1129	0.00449437
2296.7132	0.00836386
2297.0771	0.00000163
2297.0818	0.00005050
2297.5173	0.04059270
2298.5703	0.00011161
2298.6540	0.01709000
2298.7713	0.00007540
2299.0117	0.00000177
2299.0726	0.00000220
2299.2499	0.00429374
2299.8091	0.00094379
2300.1696	0.00060106
2300.7641	0.09153440
2301.0983	0.00000020
2301.2364	0.00008180
2301.8780	0.01321950
2302.0159	0.00136832
2303.9820	0.00294736
2304.4355	0.00141374
2304.8361	0.00017723
2305.0109	0.02432980
2305.3036	0.00000653
2305.4931	0.00000923
2305.6722	0.00246619
2305.6766	0.00003200
2305.8348	0.00519089
2306.0073	0.00000108
2307.4456	0.00000123
2308.0787	0.00000158
2308.4205	0.00373309
2308.7955	0.00183559
2309.0792	0.00159733
2309.2659	0.00014270
2310.4559	0.00002140
2311.6651	1.44522000
2312.4651	0.00030053
2312.4804	0.00000250
2313.2510	0.00485123
2313.3253	0.00650462
2313.3340	0.00002270
2314.1865	0.00308242
2314.6890	0.00165129
2316.0037	0.00002300
2317.2063	0.00002370
2318.1976	0.00003040
2318.2086	0.00011238
2318.2992	0.00004280
2318.8597	0.01897210
2319.2966	0.00905482
2320.4392	0.00001120
2320.7273	0.00002000
2321.8814	0.00173098
2322.2461	0.00237349
2322.4944	0.00044237
2322.6068	0.00126169
2323.3324	0.00002240
2323.4260	0.28462900
2323.7193	0.00009030
2323.8276	0.00000263
2324.5014	0.00001360
2324.7770	0.00007180
2324.7785	0.00001210
2325.7605	0.00007410
2326.6676	0.00002700
2327.4538	0.00001040
2327.6783	0.00227209
2328.4493	0.00001640
2328.7293	0.00004660
2328.9623	0.00002980
2329.2113	0.00010765
2329.3783	0.00024828
2329.9239	0.00541495
2331.0591	0.00967959
2331.6288	0.00096390
2333.0396	0.00313401
2333.4029	0.01200530
2333.5956	0.00068433
2333.6714	0.00305875
2333.7638	0.00006930
2334.1466	0.00379568
2334.4118	0.01076600
2334.6948	0.00004860
2336.4166	0.00138817
2337.6109	0.00028596
2337.7980	0.01548920
2338.0954	0.00142141
2338.3685	0.14836900
2339.3944	0.00029535
2339.4688	0.00467587
2340.2621	0.00000000
2340.3301	0.00000298
2342.3840	0.00027273
2342.9514	0.00827640
2343.0482	0.00000740
2344.2541	0.00338301
2345.0905	0.02326380
2346.4758	0.00007300
2346.4843	0.00002010
2346.8763	0.00508206
2347.6466	0.00025976
2349.4913	0.00001070
2350.4292	0.00000558
2353.2291	0.00058029
2353.3512	0.00010187
2353.6832	0.00537573
2354.6553	0.00634266
2356.9081	0.03315850
2356.9783	0.00003540
2357.4679	0.00231659
2359.1780	0.00081516
2359.9471	0.00001370
2360.9806	0.00152733
2361.7111	0.48316200
2363.9252	0.00000016
2365.2780	0.00000918
2366.9126	0.00975263
2367.4956	0.00204347
2368.1581	0.26822800
2368.2778	0.01851260
2368.3652	0.00085313
2371.1775	0.03796590
2371.4055	0.05473070
2372.2267	0.21114300
2372.9669	0.00568162
2373.1194	0.00001210
2373.3495	0.00004720
2373.7945	0.00000363
2375.9598	0.00000532
2376.3901	0.00019756
2377.3805	0.00071564
2378.3460	0.00005930
2378.7012	0.00016094
2378.8893	0.00556010
2379.9418	0.00001950
2381.2581	0.00078629
2382.4326	0.00002180
2383.6153	0.00001970
2384.8335	0.00083118
2385.6372	0.00378821
2385.9638	0.00995816
2387.0789	0.01271160
2390.8924	0.03333200
2391.3326	0.00080430
2393.2198	1.49832000
2393.7825	0.00664576
2393.9267	0.00011812
2395.0264	0.00005830
2395.2816	0.00118209
2396.6982	0.00003490
2397.1492	0.00000401
2397.3582	0.00007540
2397.5217	0.00009020
2397.9268	0.00008060
2398.9981	0.00000743
2399.5921	0.00000428
2402.5590	0.00059941
2404.2652	0.00622032
2404.9254	0.00001370
2405.4944	0.00001170
2405.9024	0.00002530
2406.2679	0.05324840
2406.5468	0.01398980
2408.4207	0.07475420
2409.0237	0.00018209
2409.3580	0.01159820
2410.2152	0.01546310
2411.1088	0.00032715
2413.1125	0.01537060
2413.2333	0.00100999
2414.8257	0.00048023
2414.9835	0.00002290
2415.7159	0.00000011
2416.4998	0.00079673
2417.4750	0.00004770
2417.5951	0.00000353
2417.6099	0.00008230
2418.5365	0.00019825
2418.8713	0.00208259
2419.8210	0.00000847
2420.0607	0.91289600
2420.4350	0.00018050
2420.8956	0.01781020
2420.9703	0.00594737
2422.3317	0.00006670
2423.0267	0.00020306
2424.1326	0.00000878
2424.5679	0.18631500
2425.4536	0.00881908
2425.5121	0.00312997
2425.7163	0.00029920
2425.8258	0.00120461
2426.0015	0.00382014
2426.3344	0.00037858
2426.4839	0.00006040
2427.9554	0.00000563
2428.7879	0.00098275
2429.2580	0.00084911
2429.2963	0.00000241
2429.7015	0.00001040
2429.8121	0.00109309
2429.8964	0.02194840
2431.0959	0.69979700
2431.2501	0.00288232
2431.3760	0.00086358
2431.5491	0.00075551
2432.4781	0.00898007
2433.9520	0.00002710
2433.9547	0.01780740
2435.2480	0.00240401
2436.0827	0.00007020
2436.9968	0.00000276
2437.6912	0.00017525
2438.7844	0.00002500
2438.8309	0.00043172
2439.4902	0.00006970
2440.1434	0.00036844
2440.2743	0.00006830
2440.4081	0.00002330
2440.9229	0.00000729
2441.0934	0.00109614
2442.4458	0.01119080
2443.2699	0.00341918
2443.5972	0.00004710
2444.3903	0.00139541
2445.5244	0.00000808
2445.7334	0.00015017
2446.3777	0.00002580
2447.2443	0.00007260
2448.0113	0.03165950
2448.1530	0.00494818
2448.4477	0.00015405
2448.6592	0.00326733
2449.2350	0.00002960
2449.7412	0.47790700
2449.7930	0.00181066
2450.0816	0.00007560
2450.2385	0.00000261
2450.4605	0.05169740
2450.9040	0.00000123
2451.5376	0.00004040
2453.5579	0.00313384
2454.0043	0.00038464
2454.2507	0.00008240
2454.6296	0.20469100
2455.5644	0.00076411
2455.6225	0.00000201
2455.7000	0.00053305
2456.4979	0.03477010
2456.5920	0.00071487
2456.6056	0.00370641
2458.3338	0.00000005
2458.8792	0.00017170
2459.5365	0.00095278
2459.9470	0.00545145
2460.1592	0.00000022
2460.3181	0.00048326
2460.3665	0.00007740
2461.2299	0.00262267
2461.8477	0.00000233
2462.4706	0.03438430
2463.2678	0.00012960
2463.8433	0.00066637
2464.1347	0.39686300
2465.7267	0.01015020
2465.7920	0.00000606
2466.9080	0.00000744
2467.3074	0.00000738
2467.5572	0.00251450
2468.1310	0.00000263
2468.1702	0.00036895
2468.2921	0.00265372
2468.6529	0.00560945
2468.7546	0.00002790
2468.7711	0.00000337
2470.4001	0.00028253
2471.6960	0.00172361
2471.8156	0.00090090
2472.0870	0.00002110
2472.3833	0.00150950
2472.4948	0.00000656
2472.6332	0.00069639
2473.4351	0.00000186
2473.6510	0.03442480
2474.2339	0.00002670
2474.4654	0.00000353
2475.0714	0.00067384
2475.8800	0.00002740
2477.9759	0.00004630
2478.2061	0.01179580
2478.4556	0.00001300
2478.8087	0.00000158
2480.4148	0.00272016
2481.3347	0.00011794
2481.5416	0.00601608
2482.6477	0.00166203
2483.1541	0.00077152
2483.2024	0.00220424
2483.2349	0.00196072
2483.5862	0.00099376
2483.6837	0.00000596
2485.1388	0.00003610
2485.2630	0.00699003
2485.8093	0.00011356
2486.9872	0.00219663
2487.3888	0.00000002
2487.6055	0.00005880
2487.7111	0.00021630
2489.2999	0.00000005
2489.5674	0.00718806
2489.8466	0.00000385
2490.5718	0.01125900
2491.3014	0.00306742
2491.7243	0.01034260
2492.0402	0.00154858
2492.2057	0.00000027
2492.2656	0.00001790
2493.1423	0.00001290
2493.9538	0.00000082
2494.0421	0.00104585
2494.4027	0.00062475
2495.5404	0.00103306
2495.8106	0.00141156
2496.8440	0.00790534
2497.7000	0.00002360
2497.8894	0.00000639
2498.1001	0.00053036
2498.1127	0.00000081
2498.4965	0.00034251
2499.4483	0.00005970
2499.6878	0.00032601
2501.4151	0.00007030
2502.4379	0.94647500
2502.5041	0.00032216
2502.8684	0.00001790
2504.4284	0.00075636
2504.5592	0.00444740
2505.6446	0.00236680
2505.9480	0.01309390
2506.3958	0.00003900
2507.0452	0.00197176
2507.3780	0.00001410
2507.8727	0.00074809
2509.2931	0.00161386
2509.3235	0.00002370
2510.4736	0.00000251
2511.2188	0.04126190
2511.2209	0.00078816
2512.6481	0.00006860
2512.9645	0.00004250
2513.0335	0.00145962
2513.6129	0.00097024
2515.7076	0.00003250
2517.5899	0.00025044
2517.7940	0.00000437
2517.9840	0.00139662
2518.1516	0.00000000
2518.6964	0.00005910
2518.9356	0.00501118
2519.7180	0.00000017
2521.5589	0.00003770
2521.7500	0.00238492
2522.3980	0.00001700
2522.5692	0.00000647
2522.7283	0.00762016
2522.8230	0.00679779
2523.3323	0.00032308
2524.0585	0.08451490
2524.9112	0.00447709
2525.9622	0.00009170
2526.3670	0.00443556
2527.1799	0.00002610
2527.6168	0.00362185
2528.2565	0.00001050
2528.5099	0.00201902
2528.5985	0.02138300
2529.1706	0.00006840
2530.7857	0.00131343
2531.6676	0.93523000
2531.8594	0.00030587
2532.4567	0.00000054
2533.1819	0.00000350
2533.1982	0.00000219
2533.3597	0.00017890
2534.4954	0.00000031
2535.5563	0.00075674
2536.3160	0.00030418
2536.3810	0.00089380
2536.7447	0.00004370
2537.1940	0.00081059
2538.0396	0.00788657
2538.1326	0.39018300
2538.9727	0.00075411
2539.6147	0.02040050
2540.1810	0.00500647
2540.9554	0.00001970
2541.0020	0.67104200
2542.1511	0.00003020
2544.2574	0.00000618
2544.3701	0.00010084
2544.6892	0.00100206
2545.3167	0.00065726
2545.7918	0.00072640
2546.1093	0.02316440
2546.9430	0.00000021
2547.8004	0.00004340
2548.2102	0.00000069
2548.4393	0.03441370
2549.4311	0.04811660
2549.9375	0.00000154
2550.0352	0.00314017
2550.0641	0.00165083
2550.5179	0.00084826
2551.8923	0.08268840
2552.1383	0.00002720
2552.9203	0.00000587
2553.2742	0.00000625
2553.6324	0.00000233
2553.7699	0.00000022
2554.2050	0.00002650
2554.2172	0.00007830
2555.7430	0.00005340
2555.7582	0.00361456
2557.1731	0.00035379
2557.8724	0.00000859
2559.4384	0.00328891
2559.8213	0.00377957
2560.1697	0.00006890
2561.7766	0.01204850
2562.6876	0.00128907
2563.1903	0.00038725
2564.7129	0.03576260
2565.3353	0.00157513
2565.4327	0.00066416
2565.5928	0.00002210
2565.6005	1.04731000
2565.7594	0.00658085
2565.9091	0.00000065
2566.2840	0.00135146
2566.3484	0.00001890
2567.8014	0.00376554
2567.9673	0.00000382
2568.6974	0.00154505
2568.7226	0.00000514
2569.4330	0.30699700
2571.8634	0.00379636
2572.1484	0.01229240
2572.4446	0.00000439
2572.9101	0.00020125
2573.0336	0.00004790
2573.7696	0.00004620
2573.9988	0.00000032
2574.3665	0.00000845
2574.3670	0.00049422
2574.5019	0.00012493
2574.5046	0.73669400
2575.3016	0.00000553
2575.5510	0.00002230
2577.6514	0.00000298
2577.9606	0.00022302
2578.2576	0.00004970
2578.4704	0.00005270
2578.5437	0.00003960
2578.9190	0.00000569
2580.2326	0.00200315
2580.3851	0.00806576
2581.5229	0.00574612
2582.9606	0.00495705
2584.2768	0.00032276
2584.3260	0.00041876
2584.3754	0.00164395
2584.7137	0.00005390
2585.5274	0.00951790
2586.0104	0.00168618
2586.5747	0.00855703
2586.8705	0.00533249
2587.3260	0.00007600
2587.4272	0.00005790
2587.5880	0.00000008
2587.7147	0.00004040
2590.5702	0.00000128
2591.0882	0.00001410
2591.3013	0.00256155
2591.3448	0.00002920
2591.7789	1.50637000
2592.0319	0.00087372
2593.0038	0.00000465
2593.0443	0.00000499
2593.4633	0.00002060
2594.7069	0.00014548
2595.2538	0.00000991
2595.8393	0.00026156
2596.6284	0.00011705
2597.2455	0.00180640
2597.3600	0.00003490
2598.3657	0.00183158
2599.1869	0.00000199
2600.1291	0.00676881
2601.0644	0.00329304
2601.7017	0.04435800
2602.0046	1.02443000
2602.8140	0.00198369
2602.9678	0.01295390
2602.9977	0.00000370
2605.0941	0.00324679
2607.2128	0.00004610
2607.6724	0.00393067
2608.5924	0.00009150
2611.7735	0.00000435
2613.0463	0.00003120
2614.1127	0.00001440
2614.7190	0.00672083
2615.2931	0.00000309
2617.0728	0.00015818
2617.3192	0.00548306
2617.9918	0.00010906
2620.0497	0.00000006
2620.6505	0.00860135
2624.5481	0.00196883
2624.7928	0.02836450
2625.1944	0.06541000
2625.3159	0.00508680
2626.7669	0.00000490
2626.8529	0.00093748
2627.1418	0.00241256
2627.5420	0.00001770
2627.7638	0.00000057
2629.4136	0.00000818
2631.9052	0.00160517
2632.5891	0.00020869
2632.6728	0.00019576
2634.4380	0.00008670
2636.8725	0.00129300
2637.0376	0.00805178
2638.7572	0.00078540
2639.8752	0.00015867
2640.2603	0.00532917
2641.9288	0.00000000
2643.9114	0.00002540
2644.3450	0.00116504
2645.4600	0.00001600
2645.8629	0.00446093
2646.3510	0.00014059
2648.2332	0.00015838
2649.0436	0.03188490
2649.2706	0.00000363
2649.5649	0.00000113
2649.5774	0.00000166
2651.4978	0.00118462
2651.9401	1.73756000
2653.5154	0.00009770
2653.9012	0.00218495
2654.4798	0.00404337
2654.6053	0.00013637
2655.3449	0.01028340
2655.8792	0.00000002
2656.0010	0.01269020
2657.7873	0.00140197
2658.0998	0.01460530
2658.2840	0.00000002
2659.5450	0.00290047
2660.4536	0.00063974
2661.2153	0.00846406
2661.5438	0.00029654
2661.8309	0.01049780
2662.1019	0.00165469
2664.2708	0.00001460
2664.7694	0.00886951
2665.0632	0.00002050
2665.6231	0.00806136
2665.7539	0.00000908
2665.9320	0.00160930
2666.0315	0.00009320
2666.1054	0.00456888
2667.0478	0.00000060
2667.1953	0.00000547
2668.4877	0.00002360
2668.6556	0.00009870
2668.7361	0.00019135
2668.9516	0.03448570
2669.5726	0.00000131
2670.0990	0.00262258
2670.7138	0.00000943
2671.0041	0.00042960
2671.1121	0.01014320
2671.4436	0.00002960
2672.1340	0.00006300
2672.1756	0.00440415
2672.5082	0.00023734
2672.7208	0.00009640
2673.0791	0.00491171
2673.7337	0.00000215
2674.0039	0.00268050
2674.2839	0.00024777
2674.5913	0.01092330
2677.2585	0.00045785
2677.8040	0.00084643
2678.5101	0.00110248
2678.5856	0.00008660
2678.6121	0.00114784
2678.7900	0.00015246
2679.3925	0.00000363
2679.6669	0.08310470
2680.6036	0.00024896
2680.7335	0.00000234
2681.3547	0.00012988
2681.5566	0.01408480
2681.9802	0.00299729
2682.5356	0.00034822
2682.9451	0.00012759
2683.3801	0.00000305
2684.3994	0.00100535
2685.5565	0.00000021
2685.7181	0.00007310
2686.1602	0.00000245
2686.5677	0.00001460
2687.1328	0.00018172
2687.7132	0.00602624
2688.1279	0.00344774
2688.2195	0.00162648
2688.5478	0.00152514
2689.4483	0.00908127
2689.8902	0.00221300
2690.1720	0.00000509
2690.7810	0.00029317
2690.9892	0.00007240
2691.3361	0.01433720
2692.3883	0.00330483
2692.9979	0.00256529
2693.4662	0.00005580
2694.1960	0.00000391
2694.4437	0.00355335
2694.6817	0.00932991
2694.9756	0.00586995
2695.1341	0.00364152
2695.3710	0.01144340
2695.7488	0.00016570
2696.6327	0.00003290
2696.9520	0.00837598
2697.0449	0.02034670
2697.1558	0.01261090
2697.1713	0.00460957
2697.4392	0.00000023
2697.6610	0.00021940
2697.8417	0.00003770
2698.0726	0.00001460
2698.2548	0.00000315
2698.3251	0.00000001
2698.4639	0.00122505
2699.8798	0.00160649
2700.3445	0.00098857
2700.5488	0.00028169
2700.8912	0.00581091
2701.9442	0.00069492
2702.2994	0.00069794
2702.5429	0.00001580
2703.5341	0.00008310
2703.6174	0.00000794
2703.6194	0.00003570
2703.8552	0.00003550
2703.9514	0.00014609
2704.6966	0.00002870
2704.7144	0.00000406
2705.5531	0.00000655
2705.6344	0.00008870
2706.2691	0.00504883
2707.2516	0.01063120
2708.6403	0.00000024
2709.3495	0.00000807
2709.8664	0.00961324
2709.9458	0.00000525
2712.6255	0.00004600
2712.8639	0.00001060
2713.1533	0.00055968
2713.2624	0.00003870
2713.8201	0.00275145
2714.2419	0.01275540
2714.5823	0.00000777
2714.7845	0.00005840
2715.0097	0.00012920
2715.4834	1.28936000
2715.5753	0.01607400
2715.5846	0.80503900
2715.8448	0.00489451
2716.3925	0.00767020
2717.1703	0.00121741
2717.8064	0.00104027
2718.1541	0.00011170
2719.9152	0.00110052
2720.0698	0.00102440
2721.0897	0.03320380
2721.1155	0.01513750
2722.1850	0.00301081
2722.4310	0.00011755
2722.4779	0.03062880
2722.7894	0.00000068
2723.5431	0.01579130
2723.5509	0.31165500
2724.4721	0.00000007
2724.5103	0.00024621
2726.3311	0.00697744
2727.4251	0.00000410
2727.7339	0.00000384
2727.8533	0.00000317
2727.9200	0.00494393
2728.4122	0.00002770
2729.0297	0.00000718
2729.9028	0.00029540
2730.0899	0.00000415
2730.3152	0.00050203
2731.7113	0.01530130
2731.8658	0.04629680
2733.5967	0.00000441
2734.1221	0.00198263
2735.3643	0.00025978
2735.5613	0.00000634
2735.8370	0.00193138
2736.6417	0.00858118
2737.3558	0.00005620
2737.6733	0.00337607
2737.8089	0.00000041
2738.6879	0.81586600
2738.7897	0.00002700
2739.0738	0.00019089
2740.3625	0.00113211
2741.4273	0.00001050
2741.7100	0.00505602
2741.8580	0.00169394
2742.0469	0.00369012
2744.3099	0.00198599
2745.6284	0.00119908
2745.6876	0.00005730
2745.7326	0.00249144
2745.9648	0.01055660
2745.9969	0.00009590
2746.2740	0.00000012
2746.6396	0.00000038
2746.8461	0.00001520
2746.9499	0.00005570
2747.8371	0.00001970
2749.1641	0.00545596
2749.5084	0.00034782
2749.5847	0.00242519
2750.4830	0.95691000
2750.7670	0.10573100
2751.9530	0.00158221
2752.4569	0.00000561
2752.8504	0.00001130
2752.9173	0.00001410
[truncated: 3,460 more rows]
